# Supplementary material for: Eco-Geography and Phenology Are the Major Drivers of Reproductive Isolation in the Royal Irises, a Species Complex in the Course of Speciation
Source: Plants (Basel). 2022 Nov 29;11(23):3306. doi: 10.3390/plants11233306 (PMC9739335; doi:10.3390/plants11233306)
Supplement: Supplementary file 1 [file plants-11-03306-s001.zip]

Archive with 3 entries (3 files):
- plants-1991022-supplementary/S1WClim_cor.xlsx
- plants-1991022-supplementary/S2 AUC maxent.pdf
- plants-1991022-supplementary/S3MaxEnt_maps.pdf
