# Supplementary material for: Eco-Geography and Phenology Are the Major Drivers of Reproductive Isolation in the Royal Irises, a Species Complex in the Course of Speciation
Source: Plants (Basel). 2022 Nov 29;11(23):3306. doi: 10.3390/plants11233306 (PMC9739335; doi:10.3390/plants11233306)
Supplement: Supplementary file 1 [file plants-11-03306-s001.zip › plants-1991022-supplementary/S1WClim_cor.xlsx]

## Sheet: WClim_cor
bio_01	1
bio_02	0.00783923	1
bio_03	0.0711623	0.814049	1
bio_04	-0.0631198	0.341738	-0.249977	1
bio_05	0.892933	0.358568	0.205689	0.291372	1
bio_06	0.82657	-0.493884	-0.217053	-0.439669	0.518592	1
bio_07	-0.041929	0.872013	0.428906	0.749864	0.391212	-0.583998	1
bio_08	0.935095	-0.0771263	0.144219	-0.337536	0.753414	0.886222	-0.238594	1
bio_09	0.952655	0.11365	0.0070577	0.217667	0.956856	0.678263	0.178389	0.813354	1
bio_10	0.958339	0.0760966	-0.0277099	0.214108	0.952951	0.7016	0.149563	0.826264	0.993159	1
bio_11	0.95135	-0.126107	0.111411	-0.360924	0.741721	0.920669	-0.286772	0.977889	0.824592	0.832871	1
bio_12	-0.458281	-0.707185	-0.701209	-0.0788494	-0.606728	-0.0473224	-0.52509	-0.419402	-0.463098	-0.443266	-0.376269	1
bio_13	-0.436861	-0.715433	-0.695478	-0.0941732	-0.594892	-0.0213718	-0.541785	-0.395728	-0.446902	-0.42687	-0.350812	0.994061	1
bio_15	-0.188844	-0.470873	-0.219123	-0.394324	-0.43282	0.118675	-0.538653	-0.150614	-0.289503	-0.301649	-0.05181	0.52033	0.554376	1
bio_16	-0.446244	-0.712864	-0.693857	-0.0930768	-0.603611	-0.0317491	-0.538893	-0.406385	-0.456331	-0.436578	-0.360713	0.996521	0.998919	0.559955	1
bio_17	-0.27222	-0.409472	-0.494155	0.0370966	-0.302765	-0.0433035	-0.240834	-0.251563	-0.242776	-0.224493	-0.241295	0.604515	0.54123	-0.0203859	0.549386	1
bio_18	-0.208511	-0.526611	-0.56178	-0.0571795	-0.300649	0.0834561	-0.375263	-0.168834	-0.210349	-0.187841	-0.150629	0.700873	0.651684	0.0591962	0.65533	0.907236	1
bio_19	-0.443632	-0.711488	-0.692646	-0.0923993	-0.601305	-0.0307937	-0.537732	-0.405131	-0.453854	-0.434277	-0.358814	0.995891	0.998595	0.561606	0.999729	0.543038	0.650925	1
	bio_01	bio_02	bio_03	bio_04	bio_05	bio_06	bio_07	bio_08	bio_09	bio_10	bio_11	bio_12	bio_13	bio_15	bio_16	bio_17	bio_18	bio_19
